# Supplementary material for: In Situ Observation on Rate-Dependent Strain Localization of Thermo-Induced Shape Memory Polyurethane
Source: Polymers (Basel). 2019 Jun 4;11(6):982. doi: 10.3390/polym11060982 (PMC6630669; doi:10.3390/polym11060982)
Supplement: Supplementary file 1 [file polymers-11-00982-s001.zip]

Archive with 1 entries (1 files):
- polymers-492645-supplementary.mp4
